# Supplementary material for: Synthesis, Biological, Spectroscopic and Computational Investigations of Novel N-Acylhydrazone Derivatives of Pyrrolo[3,4-d]pyridazinone as Dual COX/LOX Inhibitors
Source: Molecules. 2023 Jul 18;28(14):5479. doi: 10.3390/molecules28145479 (PMC10383271; doi:10.3390/molecules28145479)
Supplement: Supplementary file 1 [file molecules-28-05479-s001.zip]

Archive with 1 entries (1 files):
- molecules-2482564-supplementary.pdf
